# Supplementary material for: Sparse distributed memory: understanding the speed and robustness of expert memory
Source: Front Hum Neurosci. 2014 Apr 28;8:222. doi: 10.3389/fnhum.2014.00222 (PMC4009432; doi:10.3389/fnhum.2014.00222)
Supplement: Supplementary file 1 [file DataSheet1.ZIP]

Archive with 32 entries (27 files):
- sdm-master/
- sdm-master/.gitignore
- sdm-master/.hgignore
- sdm-master/.rsyncignore
- sdm-master/Makefile.am
- sdm-master/README.md
- sdm-master/TODO
- sdm-master/autogen.sh
- sdm-master/configure.ac
- sdm-master/python/
- sdm-master/python/log
- sdm-master/python/sdm.py
- sdm-master/python/sdm_utils.py
- sdm-master/python/test_100_timer.py
- sdm-master/python/test_bitstring.py
- sdm-master/python/test_hardlocation.py
- sdm-master/python/test_memory.py
- sdm-master/src/
- sdm-master/src/core/
- sdm-master/src/core/bitstring.c
- sdm-master/src/core/bitstring.h
- sdm-master/src/core/common.h
- sdm-master/src/core/hardlocation.c
- sdm-master/src/core/hardlocation.h
- sdm-master/src/core/memory.c
- sdm-master/src/core/memory.h
- sdm-master/src/core/memory_thread.c
- sdm-master/src/core/memory_thread.h
- sdm-master/src/main.c
- sdm-master/src/tests/
- sdm-master/src/tests/test_memory.c
- sdm-master/src/tests/test_write.c
