# Supplementary material for: Sparse distributed memory: understanding the speed and robustness of expert memory
Source: Front Hum Neurosci. 2014 Apr 28;8:222. doi: 10.3389/fnhum.2014.00222 (PMC4009432; doi:10.3389/fnhum.2014.00222)
Supplement: Supplementary file 1 [file DataSheet1.ZIP › sdm-master/Makefile.am]

AUTOMAKE_OPTIONS = foreign subdir-objects

CFLAGS=-Wall -DVERSION=\"$(VERSION)\" -DPROG="\"$(PACKAGE)\""
LDFLAGS=-lpthread
ACLOCAL_AMFLAGS=-I m4

bin_PROGRAMS = main
main_SOURCES = src/main.c
main_LDADD = python/libsdm.la

noinst_PROGRAMS = tests/test_memory tests/test_write

tests_test_memory_SOURCES = src/tests/test_memory.c
tests_test_memory_LDADD = python/libsdm.la

tests_test_write_SOURCES = src/tests/test_write.c
tests_test_write_LDADD = python/libsdm.la

lib_LTLIBRARIES = python/libsdm.la
python_libsdm_la_SOURCES = src/core/memory.c src/core/memory.h \
						   src/core/bitstring.c src/core/bitstring.h \
						   src/core/memory_thread.c src/core/memory_thread.h
python_libsdm_la_LDFLAGS = -fPIC

maintainer-clean-local:
	make clean
	rm -rf .deps/ autom4te.cache/ m4/
	rm -f Makefile Makefile.in
	rm -f config.h.in config.h
	rm -f aclocal.m4
	rm -f config.guess config.log config.status config.sub
	rm -f configure
	rm -f depcomp
	rm -f install-sh
	rm -f libtool
	rm -f ltmain.sh
	rm -f missing
	rm -f python/.dirstamp
	rm -f stamp-h1
