# Supplementary material for: Sparse distributed memory: understanding the speed and robustness of expert memory
Source: Front Hum Neurosci. 2014 Apr 28;8:222. doi: 10.3389/fnhum.2014.00222 (PMC4009432; doi:10.3389/fnhum.2014.00222)
Supplement: Supplementary file 1 [file DataSheet1.ZIP › sdm-master/README.md]

Sparse Distributed Memory
=========================

This is an implementation of SDM created by Pentti Kanerva in 1988. SDM is a mathematical model that has some cognitive properties.

It was used to make simulations in my master thesis oriented by Ph.D. Alexandre Linhares. I would like to thanks him and M.Sc. Daniel Chada for their friendship and all their contributions to my thesis.

What is it for?
---------------

To do.

How to install?
---------------

You need GNU autotools installed in your computer. Then run the following commands:

    ./autogen.sh
	./configure
	make

The Python wrapper is in `python/` directory.

How do I contribute?
--------------------

Just fork it and do the usual pull request dance. :)

Authors
-------

* 2011 Marcelo Salhab Brogliato
* 2011 Alexandre Linhares
* 2011 Daniel Chada
