# Supplementary material for: Sparse distributed memory: understanding the speed and robustness of expert memory
Source: Front Hum Neurosci. 2014 Apr 28;8:222. doi: 10.3389/fnhum.2014.00222 (PMC4009432; doi:10.3389/fnhum.2014.00222)
Supplement: Supplementary file 1 [file DataSheet1.ZIP › sdm-master/TODO]

- Save/load memory;
- Funcao que, dados os bitstrings 'a' e 'b', gera um 'c' que esta 'k1' distante de 'a' e 'k2' distante de 'b'.
  Quando k1=k2, temos o average. Temos que ter k1+k2 = dist(a, b)
