# Supplementary material for: Sparse distributed memory: understanding the speed and robustness of expert memory
Source: Front Hum Neurosci. 2014 Apr 28;8:222. doi: 10.3389/fnhum.2014.00222 (PMC4009432; doi:10.3389/fnhum.2014.00222)
Supplement: Supplementary file 1 [file DataSheet1.ZIP › sdm-master/configure.ac]

#                                               -*- Autoconf -*-
# Process this file with autoconf to produce a configure script.

AC_PREREQ([2.69])
AC_INIT([sdm-msbrogli], [0.1], [msbrogli@vialink.com.br], [https://github.com/msbrogli/sdm])
AM_INIT_AUTOMAKE
AC_CONFIG_SRCDIR([src])
AC_CONFIG_HEADERS([config.h])

LT_INIT
AC_CONFIG_MACRO_DIR([m4])

# Checks for programs.
AC_PROG_CC

# Checks for libraries.
# FIXME: Replace `main' with a function in `-lpthread':
#AC_CHECK_LIB([pthread], [main])

# Checks for header files.
AC_CHECK_HEADERS([netinet/in.h stdint.h stdlib.h string.h strings.h sys/socket.h unistd.h])

# Checks for typedefs, structures, and compiler characteristics.
AC_C_INLINE
AC_TYPE_INT32_T
AC_TYPE_INT8_T
AC_TYPE_PID_T
AC_TYPE_UINT32_T
AC_TYPE_UINT64_T

# Checks for library functions.
AC_FUNC_FORK
AC_FUNC_MALLOC
AC_CHECK_FUNCS([bzero memset socket])

AC_CONFIG_FILES([Makefile])
AC_OUTPUT
