# Supplementary material for: Sparse distributed memory: understanding the speed and robustness of expert memory
Source: Front Hum Neurosci. 2014 Apr 28;8:222. doi: 10.3389/fnhum.2014.00222 (PMC4009432; doi:10.3389/fnhum.2014.00222)
Supplement: Supplementary file 1 [file DataSheet1.ZIP › sdm-master/python/test_100_timer.py]

#!/usr/bin/env python

import sdm
import time

print 'Initializing..',
sdm.initialize()
print 'done!'

#print 'Running count..'
#start = time.time()
#for i in range(300):
#    a = sdm.Bitstring()
#    print i, sdm.thread_radius_count(a)
#print 'Time:', time.time()-start

print 'Running write..'
start = time.time()
for i in range(300):
    a = sdm.Bitstring()
    print i, sdm.thread_write(a, a)
print 'Time:', time.time()-start
