# Supplementary material for: Sparse distributed memory: understanding the speed and robustness of expert memory
Source: Front Hum Neurosci. 2014 Apr 28;8:222. doi: 10.3389/fnhum.2014.00222 (PMC4009432; doi:10.3389/fnhum.2014.00222)
Supplement: Supplementary file 1 [file DataSheet1.ZIP › sdm-master/python/test_bitstring.py]

#!/usr/bin/env python

import unittest
import sdm
import random
from sdm import Bitstring

class BitstringTestCase(unittest.TestCase):

    def setUp(self):
        pass

    def test_random_swap(self, qty=1000):
        for i in range(qty):
            a = Bitstring()
            b = a.copy()
            self.assertEqual(a.distance_to(b), 0)
            dist = random.randint(0, sdm.get_dimension())
            b.bitrandomswap(dist)
            self.assertEqual(a.distance_to(b), dist)

    def test_average_same(self, qty=1000):
        for i in range(qty):
            a = Bitstring()
            b = a.copy()
            c = Bitstring.average(a, b)
            self.assertEqual(c.distance_to(a), 0)
            self.assertEqual(c.distance_to(b), 0)

    def test_average_random(self, qty=1000):
        for i in range(qty):
            a = Bitstring()
            b = Bitstring()
            c = Bitstring.average(a, b)
            d0 = a.distance_to(b)
            d1 = c.distance_to(a)
            d2 = c.distance_to(b)
            self.assertEqual(d1+d2, d0)
            self.assertTrue(d1 < d0)
            self.assertTrue(d2 < d0)
            self.assertTrue(abs(d1-d2) <= 1)

    def test_distance_zero(self, qty=1000):
        for i in range(qty):
            a = Bitstring()
            self.assertEqual(Bitstring.distance(a, a), 0)

    def test_distance_random(self, qty=1000):
        for i in range(qty):
            a = Bitstring()
            b = Bitstring()
            dist = sum([ 1 for x, y in zip(str(a), str(b)) if x != y ])
            self.assertEqual(Bitstring.distance(a, b), dist)

    def test_bitset(self):
        dim = sdm.get_dimension()
        a = Bitstring(zero=True)
        for i in range(dim):
            a.bitset(i)

            s = str(a)
            s1 = sum([ 1 for x in s[:dim-i-1] if x == '0' ])
            s2 = sum([ 1 for x in s[-i-1:] if x == '1' ])
            self.assertEqual(s1+s2, dim)

    def test_bitclear(self):
        dim = sdm.get_dimension()
        a = Bitstring(zero=True)
        for i in range(dim):
            a.bitset(i)
        self.assertEqual(sum([ 1 for x in str(a) if x == '1' ]), dim)

        for i in range(dim):
            a.bitclear(i)

            s = str(a)
            s1 = sum([ 1 for x in s[:dim-i-1] if x == '1' ])
            s2 = sum([ 1 for x in s[-i-1:] if x == '0' ])
            self.assertEqual(s1+s2, dim)


if __name__ == '__main__':
    unittest.main()
