# Supplementary material for: Sparse distributed memory: understanding the speed and robustness of expert memory
Source: Front Hum Neurosci. 2014 Apr 28;8:222. doi: 10.3389/fnhum.2014.00222 (PMC4009432; doi:10.3389/fnhum.2014.00222)
Supplement: Supplementary file 1 [file DataSheet1.ZIP › sdm-master/python/test_memory.py]

#!/usr/bin/env python

import unittest
import subprocess, os
from numpy import array
import sdm
from sdm import Bitstring

class MemoryTestCase(unittest.TestCase):
    
    def _memused(self):
        p = subprocess.Popen("ps -p %d -o rss | grep '^ *[0-9]\+ *$'" % os.getpid(), shell=True, stdout=subprocess.PIPE)
        return int(p.communicate()[0])

    #def test_saveload(self):
    #    a = Bitstring()
    #    sdm.initialize()
    #    sdm.thread_write(a, a)
    #    self.assertEqual(a.distance_to(sdm.thread_read(a)), 0)
    #    self.assertEqual(sdm.save_to_file('_test.sdm'), 0)
    #    sdm.free()
    #    sdm.initialize()
    #    self.assertTrue(a.distance_to(sdm.read(a)) > 0)
    #    sdm.free()
    #    self.assertEqual(sdm.initialize_from_file('_test.sdm'), 0)
    #    self.assertEqual(a.distance_to(sdm.thread_read(a)), 0)
    #    sdm.free()

    #def test_initialize_free(self, qty=5):
    #    m0 = self._memused()
    #    for i in range(qty):
    #        sdm.initialize()
    #        sdm.free()
    #    m1 = self._memused()
    #    self.assertTrue(m1 < 40000)

    def test_mean_distance(self, qty=10):
        sdm.initialize()
        for i in range(qty):
            a = Bitstring()
            arr = array(sdm.thread_distance(a))
            self.assertTrue(abs(arr.mean()-500) <= 1.5)
        sdm.free()

    def test_writeread(self, qty=10):
        sdm.initialize()
        for i in range(qty):
            a = Bitstring()
            sdm.thread_write(a, a)
            b = sdm.thread_read(a)
            self.assertEqual(a.distance_to(b), 0)
        sdm.free()

    def test_writereadnear(self, distance=50, qty=10):
        sdm.initialize()
        for i in range(qty):
            a = Bitstring()
            sdm.thread_write(a, a)
            b = a.copy()
            b.bitrandomswap(distance)
            c = sdm.thread_read(b)
            self.assertEqual(a.distance_to(c), 0)
        sdm.free()

    def test_radius_count_intersect(self, qty=10):
        sdm.initialize()
        for i in range(qty):
            a = Bitstring()
            b = Bitstring()
            cnt1 = sdm.thread_radius_count_intersect(a, b)
            cnt2 = sdm.thread_radius_count_intersect(a, b)
            self.assertEqual(cnt1, cnt2)
        sdm.free()


if __name__ == '__main__':
    unittest.main()
