# Supplementary material for: Sparse distributed memory: understanding the speed and robustness of expert memory
Source: Front Hum Neurosci. 2014 Apr 28;8:222. doi: 10.3389/fnhum.2014.00222 (PMC4009432; doi:10.3389/fnhum.2014.00222)
Supplement: Supplementary file 1 [file DataSheet1.ZIP › sdm-master/src/core/common.h]

#ifndef SDM_COMMON_H_
#define SDM_COMMON_H_

typedef uint64_t bitstring;
typedef int8_t adder_t;

struct sdm_memory {

	// Pointer to an array of bitstrings.
	// The ith bitstring if the address of the ith hard-location.
	bitstring* addresses;

	// Pointer to an array of adders.
	// The ith adder belongs to the ith hard-location.
	adder_t* adders;

	// Number of hard-locations, that is, number of samples from the whole space {0,1}^n.
	// It is equivalent to |N'| in Kanerva's book.
	unsigned int sample;

};

#endif
