# Supplementary material for: Sparse distributed memory: understanding the speed and robustness of expert memory
Source: Front Hum Neurosci. 2014 Apr 28;8:222. doi: 10.3389/fnhum.2014.00222 (PMC4009432; doi:10.3389/fnhum.2014.00222)
Supplement: Supplementary file 1 [file DataSheet1.ZIP › sdm-master/src/core/hardlocation.h]

#ifndef SDM_HARDLOCATION_H_
#define SDM_HARDLOCATION_H_

#include <stdint.h>

#include "common.h"

int hl_initialize();

hardlocation* hl_alloc();
void hl_free(hardlocation* hl);
hardlocation* hl_init_random(hardlocation* hl);

void hl_write(hardlocation* hl, bitstring* data);
bitstring* hl_read(hardlocation* hl);

#endif
