# Supplementary material for: Sparse distributed memory: understanding the speed and robustness of expert memory
Source: Front Hum Neurosci. 2014 Apr 28;8:222. doi: 10.3389/fnhum.2014.00222 (PMC4009432; doi:10.3389/fnhum.2014.00222)
Supplement: Supplementary file 1 [file DataSheet1.ZIP › sdm-master/src/core/memory_thread.h]

#ifndef SDM_MEMORY_THREAD_H_
#define SDM_MEMORY_THREAD_H_

#include <stdint.h>

#include "common.h"
#include "bitstring.h"

typedef struct {
	int id;
	struct sdm_memory* sdm;
	bitstring* address;
	bitstring* addr1;
	bitstring* addr2;
	bitstring* data;
	unsigned int radius;
	unsigned int counter;
	unsigned int *res;
	int32_t *adder;
} sdm_thread_params;

// TODO comment
unsigned int sdm_thread_radius_count(struct sdm_memory* sdm, bitstring* address, unsigned int radius);
unsigned int sdm_thread_radius_count_intersect(struct sdm_memory* sdm, bitstring* addr1, bitstring* addr2, unsigned int radius);
unsigned int sdm_thread_write(struct sdm_memory* sdm, bitstring* address, bitstring* data);
bitstring* sdm_thread_read(struct sdm_memory* sdm, bitstring* address);
void sdm_thread_distance(struct sdm_memory* sdm, bitstring* address, unsigned int *res);

#endif
